# Supplementary material for: Researching New Drug Combinations with Senolytic Activity Using Senescent Human Lung Fibroblasts MRC-5 Cell Line
Source: Pharmaceuticals (Basel). 2024 Jan 4;17(1):70. doi: 10.3390/ph17010070 (PMC10818379; doi:10.3390/ph17010070)
Supplement: Supplementary file 1 [file pharmaceuticals-17-00070-s001.zip]

Archive with 1 entries (1 files):
- pharmaceuticals-2666130-supplementary.pdf
